# Supplementary material for: Mutation Analysis of Radioresistant Early-Stage Cervical Cancer
Source: Int J Mol Sci. 2021 Dec 21;23(1):51. doi: 10.3390/ijms23010051 (PMC8744703; doi:10.3390/ijms23010051)
Supplement: Supplementary file 1 [file ijms-23-00051-s001.zip]

Archive with 1 entries (1 files):
- ijms-1481848-supplementary.xlsx
