# Supplementary material for: Mutation Analysis of Radioresistant Early-Stage Cervical Cancer
Source: Int J Mol Sci. 2021 Dec 21;23(1):51. doi: 10.3390/ijms23010051 (PMC8744703; doi:10.3390/ijms23010051)
Supplement: Supplementary file 1 [file ijms-23-00051-s001.zip › ijms-1481848-supplementary.xlsx]

## Sheet: Data S1
Patient ID	Gene	Coding
Case #1	FGFR2	c.17G>C
Case #1	MLH1	c.1975C>T
Case #2	APC	c.2805C>A, c.4579_4580insTC
Case #2	KRAS	c.34G>A
Case #2	SMAD4	c.1067C>T
Control #1	PIK3CA	c.1633G>A
Control #2	ALK	c.2741G>A
Control #2	ARID1A	c.866C>T
Control #2	BTK	c.895G>A
Control #2	EP300	c.1762G>A
Control #2	FGFR3	c.448G>A, c.1081G>A
Control #2	FGFR4	c.2051C>T
Control #2	IGF2R	c.5519C>T
Control #2	PIK3CA	c.1633G>A
Control #2	SYNE1	c.16054G>C
Control #3	NOTCH1	c.1408C>G
Control #3	PIK3CA	c.1624G>A
Control #4	APC	c.6956G>A
Control #4	ARID1A	c.2129G>A
Control #4	FN1	c.7070G>A
Control #5	ARID1A	c.2062C>A
Control #5	ERBB2	c.929C>T
Control #6	CREBBP	c.4304A>C
Control #6	IGF2R	c.3581C>T
Control #7	IGF2R	c.677G>C
Control #7	NOTCH1	c.4214C>A
Control #8	FGFR1	c.1243G>A
Control #8	NOTCH1	c.4766C>A
Control #8	SYNE1	c.7654G>A
Control #9	CREBBP	c.4990C>T
Control #9	FBXW7	c.1393C>T
Control #9	MLH1	c.1151T>A
Control #9	NOTCH1	c.4754T>C
Control #9	SYNE1	c.24481A>C, c.26285C>T
Control #10	BTK	c.1795G>A
Control #10	EP300	c.5143G>A
Control #10	FGFR1	c.419C>T
Control #10	FGFR2	c.17G>C
Control #10	RB1	c.1861C>T
Control #11	ERBB2	c.2126A>T
Control #11	RB1	c.1694C>A
Control #12	not found
Control #13	not found
Control #14	not found
Control #15	not found
Control #16	not found

## Sheet: Data S2
AKT1
ALK
APC
ARID1A
BTK
CCND1
CDKN2A
CREBBP
EGFR
EP300
ERBB2
ERBB3
FBXW7
FGFR1
FGFR2
FGFR3
FGFR4
IGF2R
KIT
KRAS
MAPK1
MLH1
MSH2
MSH6
NF1
NFE2L2
NOTCH1
PIK3CA
PIK3R1
PMS2
PTEN
RB1
SMAD4
SYNE1
TGFBR2
TP53

## Sheet: Data S3
		SMAD4				GAPDH

## Sheet: Data S4
name:CCLE	KRAS mutant AND SMAD4 mutant
ASPC1_PANCREAS	Yes
CAPAN1_PANCREAS	Yes
CFPAC1_PANCREAS	Yes
HS766T_PANCREAS	Yes
KP2_PANCREAS	Yes
KP3_PANCREAS	Yes
KP4_PANCREAS	Yes
PANC0203_PANCREAS	Yes
PANC0813_PANCREAS	Yes
PK1_PANCREAS	Yes
TCCPAN2_PANCREAS	Yes
BXPC3_PANCREAS	No
CAPAN2_PANCREAS	No
DANG_PANCREAS	No
HPAC_PANCREAS	No
HPAFII_PANCREAS	No
HUPT3_PANCREAS	No
HUPT4_PANCREAS	No
KCIMOH1_PANCREAS	No
L33_PANCREAS	No
MIAPACA2_PANCREAS	No
PANC0213_PANCREAS	No
PANC0327_PANCREAS	No
PANC0403_PANCREAS	No
PANC0504_PANCREAS	No
PANC1_PANCREAS	No
PANC1005_PANCREAS	No
PATU8902_PANCREAS	No
PATU8988S_PANCREAS	No
PATU8988T_PANCREAS	No
PK45H_PANCREAS	No
PK59_PANCREAS	No
PSN1_PANCREAS	No
QGP1_PANCREAS	No
SNU213_PANCREAS	No
SNU324_PANCREAS	No
SNU410_PANCREAS	No
SU8686_PANCREAS	No
SUIT2_PANCREAS	No
SW1990_PANCREAS	No
T3M4_PANCREAS	No
YAPC_PANCREAS	No
